# Supplementary material for: Implications of NLRP3 Suppression Using Glibenclamide and miR-223 against Colorectal Cancer
Source: Pharmaceuticals (Basel). 2024 Feb 26;17(3):299. doi: 10.3390/ph17030299 (PMC10975274; doi:10.3390/ph17030299)
Supplement: Supplementary file 1 [file pharmaceuticals-17-00299-s001.zip]

Archive with 1 entries (1 files):
- pharmaceuticals-2826623-supplementary.pdf
